# Supplementary material for: Effects of Dietary Protein Levels on Growth, Serum Physiology, Protein and Lipid Metabolism, and Antioxidant Responses in Black Carp (Mylopharyngodon piceus)
Source: Metabolites. 2026 Jun 4;16(6):391. doi: 10.3390/metabo16060391 (PMC13303830; doi:10.3390/metabo16060391)
Supplement: Supplementary file 1 [file metabolites-16-00391-s001.zip]

Archive with 1 entries (1 files):
- metabolites-4330862-supplementary.pdf
